# Supplementary material for: Assessment of Infection Prevention and Control Measures at Points of Entry in Sierra Leone in 2021: A Cross-Sectional Study
Source: Int J Environ Res Public Health. 2022 May 13;19(10):5936. doi: 10.3390/ijerph19105936 (PMC9140457; doi:10.3390/ijerph19105936)
Supplement: Supplementary file 1 [file ijerph-19-05936-s001.zip]

Archive with 1 entries (1 files):
- ijerph-1635641-supplementary.pdf
